# Supplementary material for: Effects of landscape metrics on scorpion (Arachnida: Scorpiones) assemblage in a tropical urban ecosystem
Source: Ecol Evol. 2024 Feb 16;14(2):e11026. doi: 10.1002/ece3.11026 (PMC10870332; doi:10.1002/ece3.11026)
Supplement: Supplementary file 1 — Data S1: [file ECE3-14-e11026-s001.xlsx]

## Sheet: Diversity
Fragment	Ananteris_mauryi	Tityus_neglectus	Tityus_pusillus	Tityus_stigmurus	Abundance	Richness
1	7	0	16	1	24	3
2	0	0	0	1	1	1
3	3	0	3	0	6	2
4	3	0	31	0	34	2
5	0	1	4	0	5	2
6	0	0	6	0	6	1
7	1	0	12	2	15	3
8	2	0	31	0	33	2
9	0	0	0	23	23	1
10	0	0	0	0	0	0
TOTAL	16	1	103	27	147	4

## Sheet: Body condition
Fragment	sex	Carapace_length	Fresh_mass	dry_mass	lipidic_mass	muscular_mass
1	M	2.93	0.122	0.046	0.008	0.016
1	F	3.54	0.154	0.045	0.003	0.024
1	F	3.22	0.2	0.111	0.05	0.035
1	M	2.75	0.128	0.051	0.01	0.023
1	M	2.6	0.111	0.022	0.002	0.019
1	F	3.53	0.262	0.138	0.064	0.033
1	F	4.1	0.262	0.206	0.126	0.059
1	F	3.59	0.232	0.122	0.053	0.044
1	M	3.67	0.082	0.02	0.04	0.013
1	F	3.3	0.218	0.112	0.044	0.035
1	M	3.7	0.185	0.086	0.026	0.01
1	F	3.51	0.149	0.076	0.034	0.025
3	F	3.63	0.241	0.115	0.042	0.014
3	M	3.35	0.141	0.056	0.011	0.007
3	F	3.32	0.2	0.108	0.049	0.024
4	F	3.55	0.205	0.077	0.011	0.016
4	M	3	0.106	0.042	0.01	0.013
4	F	3.28	0.198	0.081	0.041	0.018
4	F	3.15	0.212	0.127	0.057	0.018
4	F	3.62	0.224	0.093	0.026	0.036
4	F	3.85	0.24	0.131	0.056	0.048
4	F	3.07	0.263	0.158	0.08	0.028
4	F	3.6	0.248	0.13	0.054	0.021
4	F	3.84	0.173	0.064	0.021	0.022
4	F	3.93	0.192	0.063	0.008	0.022
4	F	3.24	0.14	0.038	0.006	0.017
4	F	3.33	0.157	0.065	0.023	0.02
4	M	3.21	0.136	0.048	0.036	0.012
4	M	3.03	0.144	0.066	0.018	0.022
4	M	3.36	0.135	0.056	0.008	0.023
4	F	4.6	0.253	0.124	0.055	0.018
4	F	3.63	0.21	0.095	0.033	0.029
4	F	3.1	0.245	0.106	0.034	0.017
4	M	3.4	0.142	0.062	0.012	0.02
4	M	3.23	0.148	0.059	0.007	0.021
5	F	3.59	0.254	0.163	0.08	0.026
5	M	3.37	0.192	0.072	0.008	0.013
5	M	3.25	0.164	0.083	0.021	0.019
6	F	3.59	0.329	0.211	0.099	0.028
6	F	4.13	0.281	0.151	0.06	0.04
6	M	2.65	0.07	0.017	0.005	0.011
6	F	3.48	0.202	0.113	0.048	0.027
7	M	3.13	0.163	0.065	0.009	0.015
7	F	3.6	0.221	0.097	0.034	0.023
7	F	3.37	0.204	0.095	0.032	0.029
7	M	2.95	0.128	0.046	0.003	0.024
7	F	2.65	0.098	0.034	0.004	0.029
7	M	3.06	0.116	0.04	0.01	0.016
8	F	3.53	0.2	0.118	0.048	0.04
8	F	3.44	0.218	0.115	0.045	0.032
8	F	2.42	0.063	0.024	0.004	0.02
8	M	3.1	0.129	0.056	0.014	0.018
8	F	3.59	0.285	0.203	0.103	0.025
8	F	3.34	0.174	0.1	0.038	0.037
8	F	3.2	0.232	0.093	0.018	0.016
8	F	3.83	0.213	0.109	0.042	0.02
8	F	3.73	0.166	0.084	0.034	0.02
8	M	3.28	0.104	0.038	0.008	0.006
8	F	3.56	0.182	0.087	0.034	0.021
8	F	3.55	0.261	0.162	0.078	0.03
8	F	3.98	0.175	0.068	0.017	0.012
8	F	4.26	0.327	0.203	0.105	0.018
8	F	3.15	0.147	0.067	0.017	0.021
8	F	3.26	0.172	0.077	0.023	0.027
8	F	2.61	0.1	0.054	0.024	0.03
8	F	3.19	0.246	0.151	0.079	0.038
8	M	3.51	0.1	0.027	0.005	0.006
8	F	3.42	0.212	0.11	0.045	0.037
8	M	3.18	0.105	0.04	0.007	0.011
8	M	3.34	0.142	0.079	0.029	0.023
8	M	3.2	0.12	0.05	0.012	0.01
8	F	2.54	0.079	0.014	0.003	0.011

## Sheet: Landscape metrics (%)
Fragment	Forest	Mangrove	Wetland	Sugar cane	Mosaic agriculture and pasture	Urban area	Non vegetaded area	Salt flat	River
1	63.4483	0	0	0.689655	21.8391	14.023	0	0	0
2	20.023	0	0	0	4.94822	75.0288	0	0	0
3	35.2941	0	0	0	9.91926	53.4025	1.38408	0	0
4	51.1008	0	0	0	12.2827	36.6165	0	0	0
5	84.1561	0	0	2.1814	13.6625	0	0	0	0
6	78.3565	0	0	2.31481	19.3287	0	0	0	0
7	25.5466	0	0	0.690449	30.84	42.9229	0	0	0
8	59.1696	0	0	0	35.9862	4.84429	0	0	0
9	6.42674	0	0	0	6.6838	86.5039	0	0	0.385604
10	14.0236	1.44168	0.262123	1.04849	47.7064	35.2556	0	0.262123	0
